# Supplementary material for: Helen’s twins in the Balkans: discovery of two new Paraptychoptera Tonnoir, 1919 species closely related to P.helena Peus, 1958, with systematic revision of the “lacustris” group (Diptera, Ptychopteridae)
Source: Zookeys. 2021 Nov 17;1071:63–81. doi: 10.3897/zookeys.1071.58598 (PMC8613132; doi:10.3897/zookeys.1071.58598)
Supplement: XML Treatment for Ptychoptera (Paraptychoptera) castor [file zookeys.1071.58598-treatment1.xml]

<!DOCTYPE tp:taxon-treatment
  PUBLIC "-//TaxonX//DTD Taxonomic Treatment Publishing DTD v0 20100105//EN" "tax-treatment-NSO.dtd">
<tp:taxon-treatment xmlns:tp="http://www.plazi.org/taxpub"><tp:treatment-meta><kwd-group><label>Taxon classification</label><kwd>
                <named-content content-type="kingdom">Animalia</named-content>
              </kwd><kwd>
                <named-content content-type="order">Diptera</named-content>
              </kwd><kwd>
                <named-content content-type="family">Ptychopteridae</named-content>
              </kwd></kwd-group><mixed-citation publication-type="journal"><person-group><name><surname>Keresztes</surname><given-names>Lujza</given-names></name><name><surname>Kappert</surname><given-names>Jürgen</given-names></name><name><surname>Henning</surname><given-names>Mária</given-names></name><name><surname>Török</surname><given-names>Edina</given-names></name></person-group><article-title>Helen’s twins in the Balkans: discovery of two new <italic><tp:taxon-name><tp:taxon-name-part taxon-name-part-type="genus" reg="Paraptychoptera">Paraptychoptera</tp:taxon-name-part></tp:taxon-name></italic> Tonnoir, 1919 species closely related to <italic><tp:taxon-name><tp:taxon-name-part taxon-name-part-type="genus" reg="Ptychoptera">P.</tp:taxon-name-part><tp:taxon-name-part taxon-name-part-type="species" reg="helena">helena</tp:taxon-name-part></tp:taxon-name></italic> Peus, 1958, with systematic revision of the “<tp:taxon-name><tp:taxon-name-part taxon-name-part-type="genus" reg="Ptychoptera"/><tp:taxon-name-part taxon-name-part-type="species" reg="lacustris">lacustris</tp:taxon-name-part></tp:taxon-name>” group (<tp:taxon-name><tp:taxon-name-part taxon-name-part-type="order">Diptera</tp:taxon-name-part></tp:taxon-name>, <tp:taxon-name><tp:taxon-name-part taxon-name-part-type="family">Ptychopteridae</tp:taxon-name-part></tp:taxon-name>)</article-title><source>Zookeys</source><day>17</day><month>11</month><year>2021</year><volume>1071</volume><fpage>63</fpage><lpage>81</lpage><pub-id pub-id-type="doi">10.3897/zookeys.1071.58598</pub-id></mixed-citation></tp:treatment-meta><tp:nomenclature><tp:taxon-name><object-id xmlns:xlink="http://www.w3.org/1999/xlink" content-type="arpha" xlink:type="simple">922FD119-F93D-561C-898E-8F20FE3A603D</object-id><tp:taxon-name-part taxon-name-part-type="genus" reg="Ptychoptera">Ptychoptera</tp:taxon-name-part> (<tp:taxon-name-part taxon-name-part-type="subgenus" reg="Paraptychoptera">Paraptychoptera</tp:taxon-name-part>) <tp:taxon-name-part taxon-name-part-type="species" reg="castor">castor</tp:taxon-name-part><object-id xmlns:xlink="http://www.w3.org/1999/xlink" content-type="zoobank" xlink:type="simple">http://zoobank.org/D43DA29E-1941-4B33-BBE9-A3D88D80F277</object-id></tp:taxon-name><tp:taxon-authority>Keresztes &amp; Kappert</tp:taxon-authority><tp:taxon-status xmlns:xlink="http://www.w3.org/1999/xlink" xlink:type="simple">sp. nov.</tp:taxon-status><xref ref-type="fig" rid="F2">Figure 2</xref></tp:nomenclature><tp:treatment-sec sec-type="type material" id="SECID0EOBBI"><title>Type material.</title><p><bold><italic>Holotype</italic></bold>. male, Albania: Tragjas municipality, Rrepet e Izvorit, Vlora district, sweeping the vegetation near a limnocren karst spring with large basin and muddy shore with reeds, 30.iv, 2019, 17 m, leg. M. Henning, <named-content xmlns:xlink="http://www.w3.org/1999/xlink" content-type="dwc:verbatimCoordinates" xlink:type="simple"><named-content content-type="geo-json" specific-use="{&#34;type&#34;:&#34;Point&#34;,&#34;coordinates&#34;:[19.510031,40.323132]}" id="NCID0E3BBI" xlink:type="simple">40.323132°N, 19.510031°E</named-content></named-content>. Institutional id for specimen is DCFBG-PT-0002.</p></tp:treatment-sec><tp:treatment-sec sec-type="diagnosis" id="SECID0EBCBI"><title>Diagnosis</title><p>. <tp:taxon-name><tp:taxon-name-part taxon-name-part-type="genus" reg="Ptychoptera">Ptychoptera</tp:taxon-name-part> (<tp:taxon-name-part taxon-name-part-type="subgenus" reg="Paraptychoptera">Paraptychoptera</tp:taxon-name-part>) <tp:taxon-name-part taxon-name-part-type="species" reg="castor">castor</tp:taxon-name-part></tp:taxon-name> sp. nov. is known only from a single male collected near a limnocrene karst spring with muddy shore invaded by rich vegetation at Repet y Izvorit, Tragjas, Albania (Fig. <xref ref-type="fig" rid="F3">3</xref>). Male general habitus, wing venation and spots are highly similar to <italic><tp:taxon-name><tp:taxon-name-part taxon-name-part-type="genus" reg="Ptychoptera">P.</tp:taxon-name-part><tp:taxon-name-part taxon-name-part-type="species" reg="helena">helena</tp:taxon-name-part></tp:taxon-name></italic> (Fig. <xref ref-type="fig" rid="F4">4a, b, c</xref>). However, the male epandrium has a unique design, differentiated from all other members of <italic><tp:taxon-name><tp:taxon-name-part taxon-name-part-type="genus" reg="Paraptychoptera">Paraptychoptera</tp:taxon-name-part></tp:taxon-name></italic>, but close to <italic><tp:taxon-name><tp:taxon-name-part taxon-name-part-type="genus" reg="Ptychoptera">P.</tp:taxon-name-part><tp:taxon-name-part taxon-name-part-type="species" reg="helena">helena</tp:taxon-name-part></tp:taxon-name></italic> (Fig. <xref ref-type="fig" rid="F4">4d, e</xref>). In contrast to <italic><tp:taxon-name><tp:taxon-name-part taxon-name-part-type="genus" reg="Ptychoptera">P.</tp:taxon-name-part><tp:taxon-name-part taxon-name-part-type="species" reg="helena">helena</tp:taxon-name-part></tp:taxon-name></italic>, the finger-like subapical process on its ventral side is well developed, with a basal chitinous process, equal in length with subapical lobe, which is much shorter in <italic><tp:taxon-name><tp:taxon-name-part taxon-name-part-type="genus" reg="Ptychoptera">P.</tp:taxon-name-part><tp:taxon-name-part taxon-name-part-type="species" reg="helena">helena</tp:taxon-name-part></tp:taxon-name></italic> (Fig. <xref ref-type="fig" rid="F2">2d</xref>) and the conspicuous long harpoon-shaped apex of the hypoproct (Fig. <xref ref-type="fig" rid="F2">2c</xref>) which is bilobate in <italic><tp:taxon-name><tp:taxon-name-part taxon-name-part-type="genus" reg="Ptychoptera">P.</tp:taxon-name-part><tp:taxon-name-part taxon-name-part-type="species" reg="helena">helena</tp:taxon-name-part></tp:taxon-name></italic> (Fig. <xref ref-type="fig" rid="F4">4d</xref>). Gonostylus apical stylus is long, twice as long as the secondary lobe (Fig. <xref ref-type="fig" rid="F2">2e</xref>), which differentiates it well from <italic><tp:taxon-name><tp:taxon-name-part taxon-name-part-type="genus" reg="Ptychoptera">P.</tp:taxon-name-part><tp:taxon-name-part taxon-name-part-type="species" reg="helena">helena</tp:taxon-name-part></tp:taxon-name></italic>, where such a process is subequal. Gonostylus anterior lobule with a short finger-like vental process (Fig. <xref ref-type="fig" rid="F2">2f</xref>), while in <italic><tp:taxon-name><tp:taxon-name-part taxon-name-part-type="genus" reg="Ptychoptera">P.</tp:taxon-name-part><tp:taxon-name-part taxon-name-part-type="species" reg="helena">helena</tp:taxon-name-part></tp:taxon-name></italic> such a process is much longer and curved at tip (Fig. <xref ref-type="fig" rid="F4">4g</xref>). Hypandrium apex lacking a narrow-lobe-like terminal division (Fig. <xref ref-type="fig" rid="F2">2g</xref>) which is present in <italic><tp:taxon-name><tp:taxon-name-part taxon-name-part-type="genus" reg="Ptychoptera">P.</tp:taxon-name-part><tp:taxon-name-part taxon-name-part-type="species" reg="helena">helena</tp:taxon-name-part></tp:taxon-name></italic> (Fig. <xref ref-type="fig" rid="F4">4h</xref>), and well developed in all other <italic><tp:taxon-name><tp:taxon-name-part taxon-name-part-type="genus" reg="Paraptychoptera">Paraptychoptera</tp:taxon-name-part></tp:taxon-name></italic> species, in addition with a series of fine differences in male aedeagal complex and paramere (Fig. <xref ref-type="fig" rid="F2">2h, i</xref>).</p><fig id="F2" position="float" orientation="portrait"><object-id xmlns:xlink="http://www.w3.org/1999/xlink" content-type="doi" xlink:type="simple">10.3897/zookeys.1071.58598.figure2</object-id><object-id xmlns:xlink="http://www.w3.org/1999/xlink" content-type="arpha" xlink:type="simple">5683DA59-A01E-5E1E-ABE4-0582C91B4051</object-id><label>Figure 2.</label><caption><p><italic><tp:taxon-name><tp:taxon-name-part taxon-name-part-type="genus" reg="Ptychoptera">Ptychoptera</tp:taxon-name-part><tp:taxon-name-part taxon-name-part-type="species" reg="castor">castor</tp:taxon-name-part></tp:taxon-name></italic> sp. nov. <bold>a</bold> flagellum of antennae <bold>b</bold> right wing <bold>c</bold> epandrium, dorsal <bold>d</bold> subapical lobe of epandrium, ventral <bold>e</bold> left gonocoxite with gonocoxite lobes <bold>f</bold> anterior and medial lobules, details <bold>g</bold> hypandrium, caudal <bold>h</bold> paramere, ventral <bold>i</bold> aedeagal complex, dorsal.</p></caption><graphic xmlns:xlink="http://www.w3.org/1999/xlink" xlink:href="zookeys-1071-063-g002.jpg" position="float" orientation="portrait" xlink:type="simple" id="oo_611850.jpg"><uri content-type="original_file" xlink:type="simple">https://binary.pensoft.net/fig/611850</uri></graphic></fig><fig id="F3" position="float" orientation="portrait"><object-id xmlns:xlink="http://www.w3.org/1999/xlink" content-type="doi" xlink:type="simple">10.3897/zookeys.1071.58598.figure3</object-id><object-id xmlns:xlink="http://www.w3.org/1999/xlink" content-type="arpha" xlink:type="simple">C080E4E9-D9C1-5DB9-BF12-A06D8202F309</object-id><label>Figure 3.</label><caption><p>Habitat of <italic><tp:taxon-name><tp:taxon-name-part taxon-name-part-type="genus" reg="Ptychoptera">Ptychoptera</tp:taxon-name-part><tp:taxon-name-part taxon-name-part-type="species" reg="castor">castor</tp:taxon-name-part></tp:taxon-name></italic> sp. nov., south-western Albania, Tragjas, Repet y Izvorit.</p></caption><graphic xmlns:xlink="http://www.w3.org/1999/xlink" xlink:href="zookeys-1071-063-g003.jpg" position="float" orientation="portrait" xlink:type="simple" id="oo_611851.jpg"><uri content-type="original_file" xlink:type="simple">https://binary.pensoft.net/fig/611851</uri></graphic></fig><fig id="F4" position="float" orientation="portrait"><object-id xmlns:xlink="http://www.w3.org/1999/xlink" content-type="doi" xlink:type="simple">10.3897/zookeys.1071.58598.figure4</object-id><object-id xmlns:xlink="http://www.w3.org/1999/xlink" content-type="arpha" xlink:type="simple">94133A67-88B9-5240-8FB1-03DB03BB4A85</object-id><label>Figure 4.</label><caption><p><italic><tp:taxon-name><tp:taxon-name-part taxon-name-part-type="genus" reg="Ptychoptera">Ptychoptera</tp:taxon-name-part><tp:taxon-name-part taxon-name-part-type="species" reg="helena">helena</tp:taxon-name-part></tp:taxon-name></italic>, paratype male (<abbrev xmlns:xlink="http://www.w3.org/1999/xlink" content-type="institution" xlink:title="Zoological Research Museum Alexander Koenig" id="ABBRID0EAKBI" xlink:type="simple">ZFMK</abbrev>) <bold>a</bold> habitus male <bold>b</bold> head and thorax dorsal <bold>c</bold> right wing <bold>d</bold> epandrium, dorsal <bold>e</bold> subapical lobe of epandrium, ventral <bold>f</bold> gonocoxite and gonostylus complex, dorsal <bold>g</bold> gonostylus anterior and medial lobules, caudal <bold>h</bold> hypandrium, caudal <bold>i</bold> paramere, ventral <bold>j</bold> aedeagal complex, dorsal.</p></caption><graphic xmlns:xlink="http://www.w3.org/1999/xlink" xlink:href="zookeys-1071-063-g004.jpg" position="float" orientation="portrait" xlink:type="simple" id="oo_611852.jpg"><uri content-type="original_file" xlink:type="simple">https://binary.pensoft.net/fig/611852</uri></graphic></fig></tp:treatment-sec><tp:treatment-sec sec-type="description" id="SECID0EGLBI"><title>Description</title><p>. Medium-sized species, body length 7.3 mm, wing length 8 mm. Head and thorax shiny black, almost glabrous, pleuron almost uniformly brownish, some obvious pale setae only above halter. Head shiny brownish, labrum pale brownish to yellow. Antennae with 15 segments. Scape elongate cylinder, pedicel globular, yellowish, as the half of the first flagellar segment. Remainder flagellomeres blackish brown (Fig. <xref ref-type="fig" rid="F2">2a</xref>). First flagellar segment shorter than the following two segments together, the others successively shorter and thinner. Each flagellar segment with several long straight black setae and dense pelt of short dark hairs. Eye large, finely faceted, bare; no ocelli. Large, oval, clypeus, convex, terminal labrum yellowish. Large labellum, very long maxillary palpus with whip-like fifth segment pale yellow.</p><p>Thorax dorsally black with metallic blue shining, narrow pronotum, base of postnotum and large parts of episternum, epimeron, and metapleuron pale brownish. Coxae and legs yellowish, apex of femur, narrow base and apex of tibia, tarsal segments brownish. Wing with three transverse bands of well-developed confluent dark spots close to anterior margin on basal, middle and distal part of otherwise clear or pale yellowish membrane. Additionally, isolated dark spots are present on both sides of the middle dark band at the level of Sc and at the distal end of R3 (Fig. <xref ref-type="fig" rid="F2">2b</xref>). Wing membrane with macrotrichia. Prehalter and halter pale yellow.</p><p>First abdominal tergite blackish to dark brown with metallic shining, only a narrow yellow stripe near the distal, tergite 2 large part yellowish with brown spot in the middle, distal part shiny black, tergite 3 brownish, tergite 4 and all distal tergites brownish black. Genitalia pale brown. Narrow sternites pale brown at base, becoming yellowish towards the auxiliary sexual organ on segment III. Sternites 4-7 medially reduced to a narrow band with a deep notch in the middle at proximal margins.</p><p>Auxiliary sexual organ less developed than in the other members of <italic><tp:taxon-name><tp:taxon-name-part taxon-name-part-type="genus" reg="Paraptychoptera">Paraptychoptera</tp:taxon-name-part></tp:taxon-name></italic>, excepting <italic><tp:taxon-name><tp:taxon-name-part taxon-name-part-type="genus" reg="Ptychoptera">P.</tp:taxon-name-part><tp:taxon-name-part taxon-name-part-type="species" reg="lacustris">lacustris</tp:taxon-name-part></tp:taxon-name></italic> and <italic><tp:taxon-name><tp:taxon-name-part taxon-name-part-type="genus" reg="Ptychoptera">P.</tp:taxon-name-part><tp:taxon-name-part taxon-name-part-type="species" reg="helena">helena</tp:taxon-name-part></tp:taxon-name></italic>. Sternite 3 with thin long golden hair fringes on sides; its bare middle part lacking the transversally sculptured median sclerite, but distal brownish patch is present at distal end, close to the deep pouch of the auxiliary sexual organ. Distally sternite 3 with deep pouch of the auxiliary sexual organ. Two caudal lips of the pouch less developed, one smooth lateral lobe on each side, covered with dense hair fringe in their interior part. Lateral lips separated by a deep furrow leading to a small oval sclerite inside the pouch and two lateral lobes covered with fine sculptures.</p><p>Male terminalia. Epandrium with distinct collar, deeply and widely emarginated behind, hypoproct long lobe-like and densely hairy (Fig. <xref ref-type="fig" rid="F2">2c</xref>). Hypoproct lobe harpoon shaped, tapering at apex. Epandrium lobes long, slightly widened apically. Subapical process of epandrium with a finger-like ventral projection with basal thorn equal in length with the digitiform process (Fig. <xref ref-type="fig" rid="F2">2d</xref>). Apex of subapical lobe with long macrotrichia (Fig. <xref ref-type="fig" rid="F2">2d</xref>). Gonocoxite simple, with its medial appendage as a simple curved pilose lobe. Gonostylus apical lobe short, finger-like, fringe of setae at apex, secondary lobe similar shape, but twice as long as the apical lobe (Fig. <xref ref-type="fig" rid="F2">2e</xref>). Gonostylus anterior lobules divided into a dorsal triangular process and a ventral part with a short finger-like rostrum. Middle lobe strong sclerotised sickle-like rounded at apex, long fine hairs at tip (Fig. <xref ref-type="fig" rid="F2">2f</xref>). Hypandrium wide, hemispherical, long, elongate crests in the middle, including a narrow slit between them, from which the eversible sac protrudes. The transverse scale at the base of the slit is less developed, tongue-like, rounded apically, membranous and densely pilose. Hypandrium apex terminal division process missing (Fig. <xref ref-type="fig" rid="F2">2g</xref>). Aedeagal complex highly similar to other <italic><tp:taxon-name><tp:taxon-name-part taxon-name-part-type="genus" reg="Paraptychoptera">Paraptychoptera</tp:taxon-name-part></tp:taxon-name></italic> species. Paramere lateral arms well developed, widened towards a sloping apex. Well-developed setae close to the apex of the paramere arms. Apical processes of paramere well developed, rounded, with a recurring thorn-like formation (Fig. <xref ref-type="fig" rid="F2">2h</xref>). Apex of aedeagus blunt, depressed medially, subapical lobe of aedeagus pointed (Fig. <xref ref-type="fig" rid="F2">2i</xref>).</p><p>Female unknown.</p></tp:treatment-sec><tp:treatment-sec sec-type="etymology" id="SECID0EAOBI"><title>Etymology</title><p>. The specific epithet is named after Castor, a god from Greek mythology, the twin brother of Helena, because of its close morphological similarity with <italic><tp:taxon-name><tp:taxon-name-part taxon-name-part-type="genus" reg="Ptychoptera">P.</tp:taxon-name-part><tp:taxon-name-part taxon-name-part-type="species" reg="helena">helena</tp:taxon-name-part></tp:taxon-name></italic>.</p></tp:treatment-sec></tp:taxon-treatment>
