# Supplementary material for: Helen’s twins in the Balkans: discovery of two new Paraptychoptera Tonnoir, 1919 species closely related to P.helena Peus, 1958, with systematic revision of the “lacustris” group (Diptera, Ptychopteridae)
Source: Zookeys. 2021 Nov 17;1071:63–81. doi: 10.3897/zookeys.1071.58598 (PMC8613132; doi:10.3897/zookeys.1071.58598)
Supplement: XML Treatment for Ptychoptera (Paraptychoptera) pollux [file zookeys.1071.58598-treatment2.xml]

<!DOCTYPE tp:taxon-treatment
  PUBLIC "-//TaxonX//DTD Taxonomic Treatment Publishing DTD v0 20100105//EN" "tax-treatment-NSO.dtd">
<tp:taxon-treatment xmlns:tp="http://www.plazi.org/taxpub"><tp:treatment-meta><kwd-group><label>Taxon classification</label><kwd>
                <named-content content-type="kingdom">Animalia</named-content>
              </kwd><kwd>
                <named-content content-type="order">Diptera</named-content>
              </kwd><kwd>
                <named-content content-type="family">Ptychopteridae</named-content>
              </kwd></kwd-group><mixed-citation publication-type="journal"><person-group><name><surname>Keresztes</surname><given-names>Lujza</given-names></name><name><surname>Kappert</surname><given-names>Jürgen</given-names></name><name><surname>Henning</surname><given-names>Mária</given-names></name><name><surname>Török</surname><given-names>Edina</given-names></name></person-group><article-title>Helen’s twins in the Balkans: discovery of two new <italic><tp:taxon-name><tp:taxon-name-part taxon-name-part-type="genus" reg="Paraptychoptera">Paraptychoptera</tp:taxon-name-part></tp:taxon-name></italic> Tonnoir, 1919 species closely related to <italic><tp:taxon-name><tp:taxon-name-part taxon-name-part-type="genus" reg="Ptychoptera">P.</tp:taxon-name-part><tp:taxon-name-part taxon-name-part-type="species" reg="helena">helena</tp:taxon-name-part></tp:taxon-name></italic> Peus, 1958, with systematic revision of the “<tp:taxon-name><tp:taxon-name-part taxon-name-part-type="genus" reg="Ptychoptera"/><tp:taxon-name-part taxon-name-part-type="species" reg="lacustris">lacustris</tp:taxon-name-part></tp:taxon-name>” group (<tp:taxon-name><tp:taxon-name-part taxon-name-part-type="order">Diptera</tp:taxon-name-part></tp:taxon-name>, <tp:taxon-name><tp:taxon-name-part taxon-name-part-type="family">Ptychopteridae</tp:taxon-name-part></tp:taxon-name>)</article-title><source>Zookeys</source><day>17</day><month>11</month><year>2021</year><volume>1071</volume><fpage>63</fpage><lpage>81</lpage><pub-id pub-id-type="doi">10.3897/zookeys.1071.58598</pub-id></mixed-citation></tp:treatment-meta><tp:nomenclature><tp:taxon-name><object-id xmlns:xlink="http://www.w3.org/1999/xlink" content-type="arpha" xlink:type="simple">645AD891-E989-599F-ADBE-40F2164C712B</object-id><tp:taxon-name-part taxon-name-part-type="genus" reg="Ptychoptera">Ptychoptera</tp:taxon-name-part> (<tp:taxon-name-part taxon-name-part-type="subgenus" reg="Paraptychoptera">Paraptychoptera</tp:taxon-name-part>) <tp:taxon-name-part taxon-name-part-type="species" reg="pollux">pollux</tp:taxon-name-part><object-id xmlns:xlink="http://www.w3.org/1999/xlink" content-type="zoobank" xlink:type="simple">http://zoobank.org/59BAE5BD-BB77-4D24-AB52-A9AB130FD5B9</object-id></tp:taxon-name><tp:taxon-authority>Keresztes &amp; Török</tp:taxon-authority><tp:taxon-status xmlns:xlink="http://www.w3.org/1999/xlink" xlink:type="simple">sp. nov.</tp:taxon-status><xref ref-type="fig" rid="F5">Figure 5</xref></tp:nomenclature><tp:treatment-sec sec-type="type material" id="SECID0EAQBI"><title>Type material.</title><p><bold><italic>Holotype</italic></bold>. male, North Macedonia: Mavrovo, Novo Selo, sweeping the vegetation near a small outflow from Mavrovo Lake, 29. vi, 2017, 990 m, leg. E. Török, <named-content xmlns:xlink="http://www.w3.org/1999/xlink" content-type="dwc:verbatimCoordinates" xlink:type="simple"><named-content content-type="geo-json" specific-use="{&#34;type&#34;:&#34;Point&#34;,&#34;coordinates&#34;:[20.830103,41.721355]}" id="NCID0EOQBI" xlink:type="simple">41.721355°N, 20.830103°E</named-content></named-content>. Institutional id for specimen is DCFBG-PT-0003.</p></tp:treatment-sec><tp:treatment-sec sec-type="diagnosis" id="SECID0ETQBI"><title>Diagnosis</title><p>. <italic><tp:taxon-name><tp:taxon-name-part taxon-name-part-type="genus" reg="Paraptychoptera">Paraptychoptera</tp:taxon-name-part><tp:taxon-name-part taxon-name-part-type="species" reg="pollux">pollux</tp:taxon-name-part></tp:taxon-name></italic> sp. nov. is known only from a single male collected near a small overflow of the Mavrovo Lake with muddy shore invaded by rich vegetation (Fig. <xref ref-type="fig" rid="F6">6</xref>). The male general habitus and wing venation with spots are highly similar to <italic><tp:taxon-name><tp:taxon-name-part taxon-name-part-type="genus" reg="Ptychoptera">P.</tp:taxon-name-part><tp:taxon-name-part taxon-name-part-type="species" reg="helena">helena</tp:taxon-name-part></tp:taxon-name></italic> and <italic><tp:taxon-name><tp:taxon-name-part taxon-name-part-type="genus" reg="Ptychoptera">P.</tp:taxon-name-part><tp:taxon-name-part taxon-name-part-type="species" reg="castor">castor</tp:taxon-name-part></tp:taxon-name></italic> sp. nov., but the wing spots tend to be reduced, mostly the basal spot and distally band which is divided into two distinct patches. Further differences are in male epandrium: The less developed finger-like subapical process is unique to <italic><tp:taxon-name><tp:taxon-name-part taxon-name-part-type="genus" reg="Ptychoptera">P.</tp:taxon-name-part><tp:taxon-name-part taxon-name-part-type="species" reg="helena">helena</tp:taxon-name-part></tp:taxon-name></italic>, <italic><tp:taxon-name><tp:taxon-name-part taxon-name-part-type="genus" reg="Ptychoptera">P.</tp:taxon-name-part><tp:taxon-name-part taxon-name-part-type="species" reg="castor">castor</tp:taxon-name-part></tp:taxon-name></italic> sp. nov., and <italic><tp:taxon-name><tp:taxon-name-part taxon-name-part-type="genus" reg="Ptychoptera">P.</tp:taxon-name-part><tp:taxon-name-part taxon-name-part-type="species" reg="pollux">pollux</tp:taxon-name-part></tp:taxon-name></italic> sp. nov. (Figs <xref ref-type="fig" rid="F2">2d</xref>, <xref ref-type="fig" rid="F4">4e</xref>, <xref ref-type="fig" rid="F5">5d</xref>). However, in <italic><tp:taxon-name><tp:taxon-name-part taxon-name-part-type="genus" reg="Ptychoptera">P.</tp:taxon-name-part><tp:taxon-name-part taxon-name-part-type="species" reg="pollux">pollux</tp:taxon-name-part></tp:taxon-name></italic> sp. nov., this process is much shorter than in <italic><tp:taxon-name><tp:taxon-name-part taxon-name-part-type="genus" reg="Ptychoptera">P.</tp:taxon-name-part><tp:taxon-name-part taxon-name-part-type="species" reg="castor">castor</tp:taxon-name-part></tp:taxon-name></italic>, but comparably longer than in <italic><tp:taxon-name><tp:taxon-name-part taxon-name-part-type="genus" reg="Ptychoptera">P.</tp:taxon-name-part><tp:taxon-name-part taxon-name-part-type="species" reg="helena">helena</tp:taxon-name-part></tp:taxon-name></italic>, with blunt apex and divergent from the basal thorn. However, there is an important difference in the basal thorn orientation. In <italic><tp:taxon-name><tp:taxon-name-part taxon-name-part-type="genus" reg="Ptychoptera">P.</tp:taxon-name-part><tp:taxon-name-part taxon-name-part-type="species" reg="pollux">pollux</tp:taxon-name-part></tp:taxon-name></italic>, the basal thorn is oriented upward, while in <italic><tp:taxon-name><tp:taxon-name-part taxon-name-part-type="genus" reg="Ptychoptera">P.</tp:taxon-name-part><tp:taxon-name-part taxon-name-part-type="species" reg="helena">helena</tp:taxon-name-part></tp:taxon-name></italic> the thorn is curved downward. Hypopygium shape with its rounded and slightly inflated apex is the second most distinctive character of <italic><tp:taxon-name><tp:taxon-name-part taxon-name-part-type="genus" reg="Ptychoptera">P.</tp:taxon-name-part><tp:taxon-name-part taxon-name-part-type="species" reg="pollux">pollux</tp:taxon-name-part></tp:taxon-name></italic> sp. nov., which differentiates it from both <italic><tp:taxon-name><tp:taxon-name-part taxon-name-part-type="genus" reg="Ptychoptera">P.</tp:taxon-name-part><tp:taxon-name-part taxon-name-part-type="species" reg="castor">castor</tp:taxon-name-part></tp:taxon-name></italic> and <italic><tp:taxon-name><tp:taxon-name-part taxon-name-part-type="genus" reg="Ptychoptera">P.</tp:taxon-name-part><tp:taxon-name-part taxon-name-part-type="species" reg="helena">helena</tp:taxon-name-part></tp:taxon-name></italic>, as well as from other <italic><tp:taxon-name><tp:taxon-name-part taxon-name-part-type="genus" reg="Paraptychoptera">Paraptychoptera</tp:taxon-name-part></tp:taxon-name></italic> species (Figs <xref ref-type="fig" rid="F2">2c</xref>, <xref ref-type="fig" rid="F4">4d</xref>, <xref ref-type="fig" rid="F5">5c</xref>). Paramere lateral arms of <italic><tp:taxon-name><tp:taxon-name-part taxon-name-part-type="genus" reg="Ptychoptera">P.</tp:taxon-name-part><tp:taxon-name-part taxon-name-part-type="species" reg="pollux">pollux</tp:taxon-name-part></tp:taxon-name></italic> are similar to <italic><tp:taxon-name><tp:taxon-name-part taxon-name-part-type="genus" reg="Ptychoptera">P.</tp:taxon-name-part><tp:taxon-name-part taxon-name-part-type="species" reg="castor">castor</tp:taxon-name-part></tp:taxon-name></italic> sp. nov. and <italic><tp:taxon-name><tp:taxon-name-part taxon-name-part-type="genus" reg="Ptychoptera">P.</tp:taxon-name-part><tp:taxon-name-part taxon-name-part-type="species" reg="helena">helena</tp:taxon-name-part></tp:taxon-name></italic>, but are shorter and gradually widened at tip and rounded (Fig. <xref ref-type="fig" rid="F5">5h</xref>). The rest of the characters, such the gonocoxite and gonostylus complex, hypandrium and the aedeagus are highly similar to <italic><tp:taxon-name><tp:taxon-name-part taxon-name-part-type="genus" reg="Ptychoptera">P.</tp:taxon-name-part><tp:taxon-name-part taxon-name-part-type="species" reg="helena">helena</tp:taxon-name-part></tp:taxon-name></italic> (Fig. <xref ref-type="fig" rid="F4">4g, i</xref>).</p><fig id="F5" position="float" orientation="portrait"><object-id xmlns:xlink="http://www.w3.org/1999/xlink" content-type="doi" xlink:type="simple">10.3897/zookeys.1071.58598.figure5</object-id><object-id xmlns:xlink="http://www.w3.org/1999/xlink" content-type="arpha" xlink:type="simple">7CB415E9-2435-5DE6-B8F0-FEFF23F1F437</object-id><label>Figure 5.</label><caption><p><italic><tp:taxon-name><tp:taxon-name-part taxon-name-part-type="genus" reg="Ptychoptera">Ptychoptera</tp:taxon-name-part><tp:taxon-name-part taxon-name-part-type="species" reg="pollux">pollux</tp:taxon-name-part></tp:taxon-name></italic> sp. nov. <bold>a</bold> flagellum of antennae <bold>b</bold> right wing <bold>c</bold> epandrium, dorsal <bold>d</bold> subapical lobe of epandrium, ventral <bold>e</bold> gonocoxite and gonostylus complex, dorsal <bold>f</bold> gonostylus anterior and medial lobules, caudal <bold>g</bold> hypandrium, caudal <bold>h</bold> paramere, ventral <bold>i</bold> aedeagal complex, dorsal.</p></caption><graphic xmlns:xlink="http://www.w3.org/1999/xlink" xlink:href="zookeys-1071-063-g005.jpg" position="float" orientation="portrait" xlink:type="simple" id="oo_611853.jpg"><uri content-type="original_file" xlink:type="simple">https://binary.pensoft.net/fig/611853</uri></graphic></fig><fig id="F6" position="float" orientation="portrait"><object-id xmlns:xlink="http://www.w3.org/1999/xlink" content-type="doi" xlink:type="simple">10.3897/zookeys.1071.58598.figure6</object-id><object-id xmlns:xlink="http://www.w3.org/1999/xlink" content-type="arpha" xlink:type="simple">25EA210C-9D15-5224-A933-1BC03866235A</object-id><label>Figure 6.</label><caption><p>Habitat of <italic><tp:taxon-name><tp:taxon-name-part taxon-name-part-type="genus" reg="Ptychoptera">Ptychoptera</tp:taxon-name-part><tp:taxon-name-part taxon-name-part-type="species" reg="pollux">pollux</tp:taxon-name-part></tp:taxon-name></italic> sp. nov., north Macedonia, Novo Selo village, Mavrovo lake outflow.</p></caption><graphic xmlns:xlink="http://www.w3.org/1999/xlink" xlink:href="zookeys-1071-063-g006.jpg" position="float" orientation="portrait" xlink:type="simple" id="oo_611854.jpg"><uri content-type="original_file" xlink:type="simple">https://binary.pensoft.net/fig/611854</uri></graphic></fig></tp:treatment-sec><tp:treatment-sec sec-type="description" id="SECID0EM1BI"><title>Description</title><p>. Medium-sized species, highly similar to its sibling species, <italic><tp:taxon-name><tp:taxon-name-part taxon-name-part-type="genus" reg="Ptychoptera">P.</tp:taxon-name-part><tp:taxon-name-part taxon-name-part-type="species" reg="castor">castor</tp:taxon-name-part></tp:taxon-name></italic> sp. nov. and <italic><tp:taxon-name><tp:taxon-name-part taxon-name-part-type="genus" reg="Ptychoptera">P.</tp:taxon-name-part><tp:taxon-name-part taxon-name-part-type="species" reg="helena">helena</tp:taxon-name-part></tp:taxon-name></italic>. Body length 7.9 mm, wing length 8.5 mm. Head and thorax similar to <italic><tp:taxon-name><tp:taxon-name-part taxon-name-part-type="genus" reg="Ptychoptera">P.</tp:taxon-name-part><tp:taxon-name-part taxon-name-part-type="species" reg="castor">castor</tp:taxon-name-part></tp:taxon-name></italic>. Antennae with 15 segments. Scape elongate, cylindrical, yellowish brown, pedicel globular, pale brown, flagellar segments uniformly dark brown (Fig. <xref ref-type="fig" rid="F5">5a</xref>). First flagellar segment shorter than the following two segments together, the others successively shorter and thinner. Each flagellar segment with several long straight black setae and a dense pelt of short dark hairs. Head shining black. Eye large, finely faceted, bare; no ocelli. Clypeus large, elongate, rectangular, flattened, labrum pale brownish. Labellum large, yellowish, maxillary palpus very long with a whip-like fifth segment pale yellow.</p><p>Thorax dorsally brownish black with metallic blue shining, narrow pronotum, base of postnotum and large parts of episternum, epimeron and metapleuron pale brownish. Coxae orange, legs yellowish, apex of femur, narrow base and apex of tibia, tarsal segments brownish. Wing with three transverse bands of well-developed confluent dark spots in the anterior part of base, middle and distal part of otherwise clear or pale yellowish membrane. Basal spot of the wing more reduced. Distal band interrupted close to ventral edge. Isolated dark spots are present at distal end of Sc and R3 (Fig. <xref ref-type="fig" rid="F5">5b</xref>). Wing membrane with macrotrichia. Halter and prehalter yellow.</p><p>First abdominal tergite blackish to dark brown with a metallic blue shining, narrow yellow stripe close to distal end, well developed yellow band in tergite 2 with a black spot in the middle. Tergite 3 black, covered with yellow setae, the remaining tergites brownish black. Genitalia pale brown. Narrow sternites pale brown at base, becoming yellowish towards the auxiliary sexual organ on segment III. Sternites 4-7 medially reduced to a narrow band with a deep notch in the middle at proximal margins.</p><p>Auxiliary sexual organ highly similar to <italic><tp:taxon-name><tp:taxon-name-part taxon-name-part-type="genus" reg="Ptychoptera">P.</tp:taxon-name-part><tp:taxon-name-part taxon-name-part-type="species" reg="castor">castor</tp:taxon-name-part></tp:taxon-name></italic> sp. nov. and <italic><tp:taxon-name><tp:taxon-name-part taxon-name-part-type="genus" reg="Ptychoptera">P.</tp:taxon-name-part><tp:taxon-name-part taxon-name-part-type="species" reg="helena">helena</tp:taxon-name-part></tp:taxon-name></italic>. Male terminalia. Epandrium with distinct collar, deeply and widely emarginated behind, hypoproct long tongue-like and furry (Fig. <xref ref-type="fig" rid="F5">5c</xref>). Hypoproct lobe widened at apex, rounded, with a shallow notch in the middle. Epandrium lobe long, slightly widened apically. Subapical process of epandrium with a digitiform ventral projection with basal thorn and curved upward, longer, than the blunt digitiform process (Fig. <xref ref-type="fig" rid="F5">5c, d</xref>). Apex of the digitiform process with long macrotrichia. Gonocoxite simple, cylindrical. Gonostylus with an anterior lobule divided into a dorsal triangular process, ventral part with a small rostrum (Fig. <xref ref-type="fig" rid="F5">5f</xref>). Middle lobe strong sclerotised sickle-like curved process, with long fine hairs at the end (Fig. <xref ref-type="fig" rid="F5">5e, f</xref>). Gonostylus apical lobe narrow fleshly process, subequal with secondary lobe (Fig. <xref ref-type="fig" rid="F5">5e</xref>). Secondary lobe slightly curved at apex, with strong erect spines. Hypandrium wide, long and elongate crests in the middle, including a narrow slit between them, from which the eversible sac protrudes. The transverse scale at the base of the slit is less developed, with two lateral wings and a triangular process in the middle, membranous and densely pilose. Hypandrium apex terminal division less developed, but distinct as a narrow band with pointed apex (Fig. <xref ref-type="fig" rid="F5">5g</xref>). Paramere lateral arms less developed, rounded apically and widened with less-developed setae close to the interior of the apex. Apical processes of paramere well developed, rectangular, with a recurring thorn-like formation (Fig. <xref ref-type="fig" rid="F5">5h</xref>). Aedeagal complex highly similar to other <italic><tp:taxon-name><tp:taxon-name-part taxon-name-part-type="genus" reg="Paraptychoptera">Paraptychoptera</tp:taxon-name-part></tp:taxon-name></italic> species. Apex of aedeagus concave, with a depression in the middle, subapical lobe of aedeagus rounded (Fig. <xref ref-type="fig" rid="F5">5i</xref>).</p><p>Female unknown.</p></tp:treatment-sec><tp:treatment-sec sec-type="etymology" id="SECID0E54BI"><title>Etymology</title><p>. The specific epithet is named after Pollux, the twin brother of Castor in Greek mythology, known together as the Dioscuri, both twin brothers of Helena, because together with <italic><tp:taxon-name><tp:taxon-name-part taxon-name-part-type="genus" reg="Ptychoptera">P.</tp:taxon-name-part><tp:taxon-name-part taxon-name-part-type="species" reg="castor">castor</tp:taxon-name-part></tp:taxon-name></italic> they share close morphological similarity with <italic><tp:taxon-name><tp:taxon-name-part taxon-name-part-type="genus" reg="Ptychoptera">P.</tp:taxon-name-part><tp:taxon-name-part taxon-name-part-type="species" reg="helena">helena</tp:taxon-name-part></tp:taxon-name></italic> and all together they form a distinct monophyletic unit among <italic><tp:taxon-name><tp:taxon-name-part taxon-name-part-type="genus" reg="Paraptychoptera">Paraptychoptera</tp:taxon-name-part></tp:taxon-name></italic>, as was recovered by our cladistic analysis (Fig. <xref ref-type="fig" rid="F7">7</xref>).</p><fig id="F7" position="float" orientation="portrait"><object-id xmlns:xlink="http://www.w3.org/1999/xlink" content-type="doi" xlink:type="simple">10.3897/zookeys.1071.58598.figure7</object-id><object-id xmlns:xlink="http://www.w3.org/1999/xlink" content-type="arpha" xlink:type="simple">74E4A479-871A-583C-86BC-95906C630C07</object-id><label>Figure 7.</label><caption><p>Single most parsimonious tree (1392 steps) based on 53 morphological characters. Bootstrap (B) values over 50% are noted above the corresponding branches, respectively. Branch support was calculated by bootstrap with 10000 replicates. Character states are shown above branches.</p></caption><graphic xmlns:xlink="http://www.w3.org/1999/xlink" xlink:href="zookeys-1071-063-g007.jpg" position="float" orientation="portrait" xlink:type="simple" id="oo_611855.jpg"><uri content-type="original_file" xlink:type="simple">https://binary.pensoft.net/fig/611855</uri></graphic></fig></tp:treatment-sec><tp:treatment-sec sec-type="Cladistic analyses" id="SECID0ER6BI"><title>Cladistic analyses</title><p>.The parsimony analyses of the 53 different morphological characters selected in the present study resulted in a single most parsimonious tree (Fig. <xref ref-type="fig" rid="F7">7</xref>).</p><p>As shown in our parsimony analyses (Fig. <xref ref-type="fig" rid="F7">7</xref>.), the eleven different <italic><tp:taxon-name><tp:taxon-name-part taxon-name-part-type="genus" reg="Paraptychoptera">Paraptychoptera</tp:taxon-name-part></tp:taxon-name></italic> species are divided into two major monophyletic clades, with a highly divergent monophyletic unit, including five species, <italic><tp:taxon-name><tp:taxon-name-part taxon-name-part-type="genus" reg="Paraptychoptera">P.</tp:taxon-name-part><tp:taxon-name-part taxon-name-part-type="species" reg="agnes">agnes</tp:taxon-name-part></tp:taxon-name></italic>, <italic><tp:taxon-name><tp:taxon-name-part taxon-name-part-type="genus" reg="Ptychoptera">P.</tp:taxon-name-part><tp:taxon-name-part taxon-name-part-type="species" reg="lacustris">lacustris</tp:taxon-name-part></tp:taxon-name></italic>, <italic><tp:taxon-name><tp:taxon-name-part taxon-name-part-type="genus" reg="Ptychoptera">P.</tp:taxon-name-part><tp:taxon-name-part taxon-name-part-type="species" reg="helena">helena</tp:taxon-name-part></tp:taxon-name></italic>, <italic><tp:taxon-name><tp:taxon-name-part taxon-name-part-type="genus" reg="Ptychoptera">P.</tp:taxon-name-part><tp:taxon-name-part taxon-name-part-type="species" reg="castor">castor</tp:taxon-name-part></tp:taxon-name></italic> sp. nov., and <italic><tp:taxon-name><tp:taxon-name-part taxon-name-part-type="genus" reg="Ptychoptera">P.</tp:taxon-name-part><tp:taxon-name-part taxon-name-part-type="species" reg="pollux">pollux</tp:taxon-name-part></tp:taxon-name></italic> sp. nov. This monophyletic unit is supported by common morphological features, such as the soft and lobe-like basal scale, hypandrium with a long, but not bilobate narrow ribbon-like process or reduced and the simpler lateral arms of paramere (characters 36, 52).</p><p>Among this group, a distinct lineage is represented by <italic><tp:taxon-name><tp:taxon-name-part taxon-name-part-type="genus" reg="Paraptychoptera">P.</tp:taxon-name-part><tp:taxon-name-part taxon-name-part-type="species" reg="agnes">agnes</tp:taxon-name-part></tp:taxon-name></italic>, highly different from all other members of the clade by the presence of a conspicuous epandrial lobe, with a ventral lobe close to the base, and a transverse projection with a comb of long setae, unique only to this species, in addition to the particularly shaped hypoproct and epandrial subapical process, and also by the uniquely shaped secondary lobe of the apical stylus inflated and globulose at apex, besides the details of hypandrium and parameres (characters 8, 12, 13, 23, 30, 37, 47).</p><p>The present cladistic analyses recovered the “<tp:taxon-name><tp:taxon-name-part taxon-name-part-type="genus" reg="Ptychoptera"/><tp:taxon-name-part taxon-name-part-type="species" reg="lacustris">lacustris</tp:taxon-name-part></tp:taxon-name>” species group as a monophyletic unit, which was also noted by <xref ref-type="bibr" rid="B16">Stubbs (1993)</xref> and <xref ref-type="bibr" rid="B21">Zwick and Starý (2003)</xref>, but in a restricted sense, containing only four species: <italic><tp:taxon-name><tp:taxon-name-part taxon-name-part-type="genus" reg="Ptychoptera">P.</tp:taxon-name-part><tp:taxon-name-part taxon-name-part-type="species" reg="lacustris">lacustris</tp:taxon-name-part></tp:taxon-name></italic>, <italic><tp:taxon-name><tp:taxon-name-part taxon-name-part-type="genus" reg="Ptychoptera">P.</tp:taxon-name-part><tp:taxon-name-part taxon-name-part-type="species" reg="helena">helena</tp:taxon-name-part></tp:taxon-name></italic>, <italic><tp:taxon-name><tp:taxon-name-part taxon-name-part-type="genus" reg="Ptychoptera">P.</tp:taxon-name-part><tp:taxon-name-part taxon-name-part-type="species" reg="castor">castor</tp:taxon-name-part></tp:taxon-name></italic> sp. nov. <italic>and <tp:taxon-name><tp:taxon-name-part taxon-name-part-type="genus" reg="Ptychoptera">P.</tp:taxon-name-part><tp:taxon-name-part taxon-name-part-type="species" reg="pollux">pollux</tp:taxon-name-part></tp:taxon-name></italic> sp. nov. Further, the previously considered <italic><tp:taxon-name><tp:taxon-name-part taxon-name-part-type="genus" reg="Ptychoptera">P.</tp:taxon-name-part><tp:taxon-name-part taxon-name-part-type="species" reg="loncicauda">loncicauda</tp:taxon-name-part></tp:taxon-name></italic> and <italic><tp:taxon-name><tp:taxon-name-part taxon-name-part-type="genus" reg="Ptychoptera">P.</tp:taxon-name-part><tp:taxon-name-part taxon-name-part-type="species" reg="paludosa">paludosa</tp:taxon-name-part></tp:taxon-name></italic> were excluded and mostly based on a weekly developed auxiliary sexual organ in “<tp:taxon-name><tp:taxon-name-part taxon-name-part-type="genus" reg="Ptychoptera"/><tp:taxon-name-part taxon-name-part-type="species" reg="lacustris">lacustris</tp:taxon-name-part></tp:taxon-name>” group, but well developed in later species, and a weakly developed and reduced subhemispherical membranous basal scale in “<tp:taxon-name><tp:taxon-name-part taxon-name-part-type="genus" reg="Ptychoptera"/><tp:taxon-name-part taxon-name-part-type="species" reg="lacustris">lacustris</tp:taxon-name-part></tp:taxon-name>” group in contrast with the well-developed and chitinous scale in <italic><tp:taxon-name><tp:taxon-name-part taxon-name-part-type="genus" reg="Ptychoptera">P.</tp:taxon-name-part><tp:taxon-name-part taxon-name-part-type="species" reg="longicauda">longicauda</tp:taxon-name-part></tp:taxon-name></italic> and <italic><tp:taxon-name><tp:taxon-name-part taxon-name-part-type="genus" reg="Ptychoptera">P.</tp:taxon-name-part><tp:taxon-name-part taxon-name-part-type="species" reg="lacustris">lacustris</tp:taxon-name-part></tp:taxon-name></italic>. There was also the presence of the stripe-like and bifurcate or cross-shaped terminal division of the hypandrium apex in <italic><tp:taxon-name><tp:taxon-name-part taxon-name-part-type="genus" reg="Ptychoptera">P.</tp:taxon-name-part><tp:taxon-name-part taxon-name-part-type="species" reg="longicauda">longicauda</tp:taxon-name-part></tp:taxon-name> and <tp:taxon-name><tp:taxon-name-part taxon-name-part-type="genus" reg="Ptychoptera">P.</tp:taxon-name-part><tp:taxon-name-part taxon-name-part-type="species" reg="paludosa">paludosa</tp:taxon-name-part></tp:taxon-name></italic>, in contrast with the weakly developed terminal division of hypandrium apex in “<tp:taxon-name><tp:taxon-name-part taxon-name-part-type="genus" reg="Ptychoptera"/><tp:taxon-name-part taxon-name-part-type="species" reg="lacustris">lacustris</tp:taxon-name-part></tp:taxon-name>” group. This latter was missing in <italic><tp:taxon-name><tp:taxon-name-part taxon-name-part-type="genus" reg="Ptychoptera">P.</tp:taxon-name-part><tp:taxon-name-part taxon-name-part-type="species" reg="lacustris">lacustris</tp:taxon-name-part></tp:taxon-name></italic> or reduced to a tapering ribbon-like protrusion in <italic><tp:taxon-name><tp:taxon-name-part taxon-name-part-type="genus" reg="Ptychoptera">P.</tp:taxon-name-part><tp:taxon-name-part taxon-name-part-type="species" reg="helena">helena</tp:taxon-name-part></tp:taxon-name></italic> and allies (characters 38, 48). However, within the “<tp:taxon-name><tp:taxon-name-part taxon-name-part-type="genus" reg="Ptychoptera"/><tp:taxon-name-part taxon-name-part-type="species" reg="lacustris">lacustris</tp:taxon-name-part></tp:taxon-name>” group the subapical lobes of epandrium have a conspicuously similar shape in <italic><tp:taxon-name><tp:taxon-name-part taxon-name-part-type="genus" reg="Ptychoptera">P.</tp:taxon-name-part><tp:taxon-name-part taxon-name-part-type="species" reg="castor">castor</tp:taxon-name-part></tp:taxon-name></italic> sp. nov., <italic><tp:taxon-name><tp:taxon-name-part taxon-name-part-type="genus" reg="Ptychoptera">P.</tp:taxon-name-part><tp:taxon-name-part taxon-name-part-type="species" reg="helena">helena</tp:taxon-name-part></tp:taxon-name></italic> and <italic><tp:taxon-name><tp:taxon-name-part taxon-name-part-type="genus" reg="Ptychoptera">P.</tp:taxon-name-part><tp:taxon-name-part taxon-name-part-type="species" reg="pollux">pollux</tp:taxon-name-part></tp:taxon-name></italic> sp. nov., while in <italic><tp:taxon-name><tp:taxon-name-part taxon-name-part-type="genus" reg="Ptychoptera">P.</tp:taxon-name-part><tp:taxon-name-part taxon-name-part-type="species" reg="lacustris">lacustris</tp:taxon-name-part></tp:taxon-name></italic> such a formation is totally absent. <italic><tp:taxon-name><tp:taxon-name-part taxon-name-part-type="genus" reg="Ptychoptera">Ptychoptera</tp:taxon-name-part><tp:taxon-name-part taxon-name-part-type="species" reg="lacustris">lacustris</tp:taxon-name-part></tp:taxon-name></italic> is also divergent from the three closely-related Balkan species by the presence of a small triangular hypoproct and rounded subspherical basal scale of the hypandrium (characters 21, 39). <italic><tp:taxon-name><tp:taxon-name-part taxon-name-part-type="genus" reg="Ptychoptera">Ptychoptera</tp:taxon-name-part><tp:taxon-name-part taxon-name-part-type="species" reg="helena">helena</tp:taxon-name-part></tp:taxon-name></italic> and the two newly discovered species of the “<tp:taxon-name><tp:taxon-name-part taxon-name-part-type="genus" reg="Ptychoptera"/><tp:taxon-name-part taxon-name-part-type="species" reg="lacustris">lacustris</tp:taxon-name-part></tp:taxon-name>” group are morphologically highly similar, but deeply divergent from all other <italic><tp:taxon-name><tp:taxon-name-part taxon-name-part-type="genus" reg="Paraptychoptera">Paraptychoptera</tp:taxon-name-part></tp:taxon-name></italic> species, having unique epandrial clasper lobes that are slightly divergent toward the tip, and epandrial subapical lobes reduced to a finger-like short projection with a basal chitinous thorn, hypandrium apex terminal division that is highly reduced, finger-like, with pointed apex, lacking laterally directed spines, but thin hairs are sometimes present (only in <italic><tp:taxon-name><tp:taxon-name-part taxon-name-part-type="genus" reg="Ptychoptera">P.</tp:taxon-name-part><tp:taxon-name-part taxon-name-part-type="species" reg="castor">castor</tp:taxon-name-part></tp:taxon-name></italic> such a process is absent). Further, the aedeagus tip has a unique shape, with a small depression in the middle (characters 29, 40, 44, 45). <italic><tp:taxon-name><tp:taxon-name-part taxon-name-part-type="genus" reg="Ptychoptera">Ptychoptera</tp:taxon-name-part><tp:taxon-name-part taxon-name-part-type="species" reg="helena">helena</tp:taxon-name-part></tp:taxon-name></italic> and <italic><tp:taxon-name><tp:taxon-name-part taxon-name-part-type="genus" reg="Ptychoptera">P.</tp:taxon-name-part><tp:taxon-name-part taxon-name-part-type="species" reg="pollux">pollux</tp:taxon-name-part></tp:taxon-name></italic> sp. nov. are highly similar, but minor differences are present in the shape of the hypopygium, and the design of the subapical lobe of the epandrium (characters 24, 26). Further, they are distinctly different from <italic><tp:taxon-name><tp:taxon-name-part taxon-name-part-type="genus" reg="Ptychoptera">P.</tp:taxon-name-part><tp:taxon-name-part taxon-name-part-type="species" reg="castor">castor</tp:taxon-name-part></tp:taxon-name></italic> sp. nov. by the presence of a long subapical epandrial lobe (character 19), which is as long as its basal chitinous thorn, as well as the long harpoon-like hypoproct, unique only to this species (character 25).</p></tp:treatment-sec><tp:treatment-sec><!--Section generated to contain objects referenced in tp:taxon-treatment.--><fig id="F2" position="float" orientation="portrait"><object-id xmlns:xlink="http://www.w3.org/1999/xlink" content-type="doi" xlink:type="simple">10.3897/zookeys.1071.58598.figure2</object-id><object-id xmlns:xlink="http://www.w3.org/1999/xlink" content-type="arpha" xlink:type="simple">5683DA59-A01E-5E1E-ABE4-0582C91B4051</object-id><label>Figure 2.</label><caption><p><italic><tp:taxon-name><tp:taxon-name-part taxon-name-part-type="genus" reg="Ptychoptera">Ptychoptera</tp:taxon-name-part><tp:taxon-name-part taxon-name-part-type="species" reg="castor">castor</tp:taxon-name-part></tp:taxon-name></italic> sp. nov. <bold>a</bold> flagellum of antennae <bold>b</bold> right wing <bold>c</bold> epandrium, dorsal <bold>d</bold> subapical lobe of epandrium, ventral <bold>e</bold> left gonocoxite with gonocoxite lobes <bold>f</bold> anterior and medial lobules, details <bold>g</bold> hypandrium, caudal <bold>h</bold> paramere, ventral <bold>i</bold> aedeagal complex, dorsal.</p></caption><graphic xmlns:xlink="http://www.w3.org/1999/xlink" xlink:href="zookeys-1071-063-g002.jpg" position="float" orientation="portrait" xlink:type="simple" id="oo_611850.jpg"><uri content-type="original_file" xlink:type="simple">https://binary.pensoft.net/fig/611850</uri></graphic></fig><fig id="F4" position="float" orientation="portrait"><object-id xmlns:xlink="http://www.w3.org/1999/xlink" content-type="doi" xlink:type="simple">10.3897/zookeys.1071.58598.figure4</object-id><object-id xmlns:xlink="http://www.w3.org/1999/xlink" content-type="arpha" xlink:type="simple">94133A67-88B9-5240-8FB1-03DB03BB4A85</object-id><label>Figure 4.</label><caption><p><italic><tp:taxon-name><tp:taxon-name-part taxon-name-part-type="genus" reg="Ptychoptera">Ptychoptera</tp:taxon-name-part><tp:taxon-name-part taxon-name-part-type="species" reg="helena">helena</tp:taxon-name-part></tp:taxon-name></italic>, paratype male (<abbrev xmlns:xlink="http://www.w3.org/1999/xlink" content-type="institution" xlink:title="Zoological Research Museum Alexander Koenig" id="ABBRID0EAKBI" xlink:type="simple">ZFMK</abbrev>) <bold>a</bold> habitus male <bold>b</bold> head and thorax dorsal <bold>c</bold> right wing <bold>d</bold> epandrium, dorsal <bold>e</bold> subapical lobe of epandrium, ventral <bold>f</bold> gonocoxite and gonostylus complex, dorsal <bold>g</bold> gonostylus anterior and medial lobules, caudal <bold>h</bold> hypandrium, caudal <bold>i</bold> paramere, ventral <bold>j</bold> aedeagal complex, dorsal.</p></caption><graphic xmlns:xlink="http://www.w3.org/1999/xlink" xlink:href="zookeys-1071-063-g004.jpg" position="float" orientation="portrait" xlink:type="simple" id="oo_611852.jpg"><uri content-type="original_file" xlink:type="simple">https://binary.pensoft.net/fig/611852</uri></graphic></fig></tp:treatment-sec><ref-list><ref id="B16"><mixed-citation xmlns:xlink="http://www.w3.org/1999/xlink" xlink:type="simple"><person-group><name name-style="western"><surname>Stubbs</surname><given-names>AE</given-names></name></person-group> (<year>1993</year>) <source>Provisional atlas of the Ptychopterid craneflies (<tp:taxon-name><tp:taxon-name-part taxon-name-part-type="order">Diptera</tp:taxon-name-part></tp:taxon-name>: <tp:taxon-name><tp:taxon-name-part taxon-name-part-type="family">Ptychopteridae</tp:taxon-name-part></tp:taxon-name>) of Britain and Ireland.</source><publisher-name>Huntingdon</publisher-name>, <publisher-loc>Biological Records Centre</publisher-loc>, <size units="page">34 pp</size>.</mixed-citation></ref><ref id="B21"><mixed-citation xmlns:xlink="http://www.w3.org/1999/xlink" xlink:type="simple"><person-group><name name-style="western"><surname>Zwick</surname><given-names>P</given-names></name><name name-style="western"><surname>Starý</surname><given-names>J</given-names></name></person-group> (<year>2003</year>) <article-title><italic><tp:taxon-name><tp:taxon-name-part taxon-name-part-type="genus">Ptychoptera</tp:taxon-name-part><tp:taxon-name-part taxon-name-part-type="species">delmastroi</tp:taxon-name-part></tp:taxon-name></italic> sp. nov. (<tp:taxon-name><tp:taxon-name-part taxon-name-part-type="order">Diptera</tp:taxon-name-part></tp:taxon-name>: <tp:taxon-name><tp:taxon-name-part taxon-name-part-type="family">Ptychopteridae</tp:taxon-name-part></tp:taxon-name>) from Italy.</article-title><source>Aquatic Insects</source><volume>25</volume>(<issue>3</issue>): <fpage>241</fpage>–<lpage>246</lpage>. <ext-link xlink:type="simple" ext-link-type="doi" xlink:href="10.1076/aqin.25.3.241.15262">https://doi.org/10.1076/aqin.25.3.241.15262</ext-link></mixed-citation></ref></ref-list></tp:taxon-treatment>
